# Supplementary material for: Esophageal Mucosal Permeability as a Surrogate Measure of Cure in Eosinophilic Esophagitis
Source: J Clin Med. 2022 Jul 21;11(14):4246. doi: 10.3390/jcm11144246 (PMC9319696; doi:10.3390/jcm11144246)
Supplement: Supplementary file 1 [file jcm-11-04246-s001.zip]

Archive with 1 entries (1 files):
- jcm-1803626-supplementary.pdf
